# Supplementary material for: 2-Phenoxy-3-Trichloromethylquinoxalines Are Antiplasmodial Derivatives with Activity against the Apicoplast of Plasmodium falciparum
Source: Pharmaceuticals (Basel). 2021 Jul 26;14(8):724. doi: 10.3390/ph14080724 (PMC8400257; doi:10.3390/ph14080724)
Supplement: Supplementary file 1 [file pharmaceuticals-14-00724-s001.zip]

Archive with 1 entries (1 files):
- pharmaceuticals-1305327-supplementary.pdf
